# Supplementary material for: Sociodemographic and clinical characteristics of treated and untreated adults with bulimia nervosa or binge-eating disorder recruited for a large-scale research study
Source: J Eat Disord. 2023 Jul 31;11:126. doi: 10.1186/s40337-023-00846-4 (PMC10391988; doi:10.1186/s40337-023-00846-4)
Supplement: Supplementary file 1 — Additional file 1: Table S1. Comparison of research participants with BN/BED who had never accessed treatment (Untreated) vs those who had accessed treatment (Treated): Sensitivity analysis adjusting for history of anorexia nervosa. Table S2. Comparison of research participants with BN/BED by highest level of care received: Sensitivity analysis adjusting for history of anorexia nervosa. [file 40337_2023_846_MOESM1_ESM.xlsx]

## Sheet: S1
Table S1. Comparison of research participants with BN/BED who had never accessed treatment (Untreated) vs those who had accessed treatment (Treated): Sensitivity analysis adjusting for history of anorexia nervosa
Variable	Untreated (n = 291)	Treated (n = 471)	Primary analysis			Sensitivity analysis adjusting for history of anorexia nervosa
			Difference between groups Estimate (95% CI)	p	FDR p	Difference between groups Estimate (95% CI)	p	FDR p
Sociodemographics
Biological sex
Female	228 (78%)	93%a	OR 3.43 (2.20, 5.34)	<.001***	<.001***	OR 3.23 (2.07, 5.05)	<.001***	<.001***
Male	63 (22%)	7%a
Age, y	29.13 (7.43)	29.75 (7.25)	Cohen’s d -0.08 (-0.23, 0.06)	0.26	0.33	Cohen's d -0.11 (-0.25, 0.04)	0.15	0.23
Race
White	232 (83%)	418 (90%)	OR 2.01 (1.34, 3.00)	<.001***	.01*	OR 1.46 (0.90, 2.36)	<.001***	.006**
Racial Minorities	49 (17%)	48 (10%)
Ethnicityb
Non-Hispanic	256 (88%)	432 (92%)	OR 1.51 (0.94, 2.45)	0.09	0.16	OR 0.69 (0.42, 1.12)	0.13	0.23
Hispanic	35 (12%)	39 (8%)
Current clinical features
Mental health
EDE-Q restraint	3.01 (1.56)	3.01 (1.51)	Cohen’s d 0.00 (-0.15, 0.15)	0.95	0.97	Cohen's d 0.03 (-0.12, 0.18)	0.69	0.75
EDE-Q eating concern	3.71 (1.16)	3.87 (1.16)	Cohen’s d -0.14 (-0.28, 0.01)	0.07	0.13	Cohen's d -0.13 (-0.28, 0.02)	0.08	0.19
EDE-Q shape concern	4.78 (1.08)	4.85 (0.94)	Cohen’s d -0.07 (-0.22, 0.08)	0.4	0.46	Cohen's d -0.06 (-0.20, 0.09)	0.46	0.53
EDE-Q weight concern	4.41 (1.14)	4.67 (0.94)	Cohen’s d -0.25 (-0.40, -0.11)	<.001***	.007**	Cohen's d -0.24 (-0.39, -0.10)	.001**	.008**
EDE-Q global	3.98 (0.96)	4.10 (0.87)	Cohen’s d -0.13 (-0.28, 0.01)	0.08	0.16	Cohen's d -0.11 (-0.26, 0.03)	0.14	0.23
EDE-Q binge eating	14.22 (8.07)	14.92 (10.45)	IRR 1.05 (0.96, 1.15)	0.28	0.35	IRR 1.05 (0.97, 1.15)	0.24	0.32
EDE-Q fasting	1.48 (1.70)	1.39 (1.69)	OOR 0.89 (0.68, 1.15)	0.37	0.45	OOR 0.85 (0.65, 1.11)	0.24	0.32
EDE-Q self-induced vomitingc	0 (0, 0)	0 (0, 2)	OR 0.54 (0.36, 0.82)	.003**	.02*	OR 0.60 (0.39, 0.92)c	.01*	0.07
			IRR 1.64 (1.07, 2.52)	.02*	0.08	IRR 1.69 (1.11, 2.59)d	.02*	0.08
EDE-Q laxativesc	0 (0, 0)	0 (0, 0)	OR 1.09 (0.69, 1.74)	0.71	0.77	OR 1.15 (0.72, 1.83)	0.57	0.64
			IRR 0.86 (0.51, 1.45)	0.58	0.64	IRR 0.87 (0.52, 1.46)	0.6	0.67
EDE-Q driven exercisec	0 (0, 8)	1 (0, 5)	OR 0.96 (0.70, 1.32)	0.82	0.87	OR 1.03 (0.75, 1.42)	0.85	0.91
			IRR 0.86 (0.71, 1.04)	0.13	0.2	IRR 0.86 (0.71, 1.05)	0.13	0.23
PHQ-9 score	11.58 (5.38)	12.53 (5.08)	Cohen’s d -0.18 (-0.33, -0.03)	.02*	0.08	Cohen's d -0.17 (-0.32, -0.02)	.03*	0.1
GAD-7 score	9.37 (5.57)	10.20 (5.22)	Cohen’s d -0.15 (-0.31, -0.01)	.04*	0.1	Cohen's d -0.13 (-0.28, 0.02)	0.1	0.21
ASRS-6 score	11.38 (5.60)	12.75 (5.48)	Cohen’s d -0.25 (-0.40, -0.10)	.001**	.009**	Cohen's d -0.23 (-0.38, -0.07)	.004**	.02*
Screening-detected MDD (PHQ-9)	169 (58%)	321 (68%)	OR 1.54 (1.14, 2.09)	.005**	.02*	OR 1.52 (1.12, 2.07)	.007**	.03*
Screening-detected GAD (GAD-7)	123 (42%)	243 (52%)	OR 1.38 (1.02, 1.87)	.04*	0.09	OR 1.31 (0.96, 1.78)	0.09	0.19
Screening-detected ADHD (ASRS-6)	126 (43%)	248 (53%)	OR 1.38 (1.02, 1.87)	.04*	0.09	OR 1.34 (0.99, 1.82)	0.06	0.17
DGBIs
IBS	76 (26%)	164 (35%)	OR 1.45 (1.04, 2.01)	.03*	0.08	OR 1.43 (1.03, 1.99)	.03*	0.11
Functional bloating	74 (25%)	124 (26%)	OR 1.00 (0.71, 1.40)	0.98	0.98	OR 0.97 (0.69, 1.37)	0.87	0.92
Functional constipation	21 (7%)	20 (4%)	OR 0.55 (0.29, 1.03)	0.06	0.13	OR 0.55 (0.29, 1.04)	0.07	0.17
Functional diarrhoea	d	d	OR 2.41 (0.51, 11.41)	0.27	0.34	OR 2.51 (0.53, 11.95)	0.25	0.32
Unspecified functional bowel disorder	185 (64%)	336 (71%)	OR 1.32 (0.94, 1.84)	0.11	0.17	OR 1.38 (0.98, 1.93)	0.06	0.17
Any diagnosis above	269 (84%)	389 (86%)	OR 1.21 (0.79, 1.84)	0.38	0.45	OR 1.20 (0.79, 1.83)	0.4	0.48
BMI kg/m2	31.66 (8.29)	33.29 (10.31)	Cohen’s d -0.17 (-0.32, -0.02)	.02*	0.08	Cohen's d -0.25 (-0.40, -0.10)	<.001***	.006**
Lifetime clinical history
Eating disorder behavior
Age at onset of binge eating	18.88 (7.08)	17.19 (6.45)	Cohen’s d 0.25 (0.09, 0.41)	.02*	0.08	Cohen's d 0.25 (0.11, 0.40)	.02*	0.09
Age at onset of eating disorder behavior	17.06 (6.17)	14.90 (5.10)	Cohen’s d 0.39 (0.24, 0.54)	<.001***	<.001***	Cohen's d 0.37 (0.22, 0.52)	<.001***	<.001***
Prevalence of behaviors to control weight or shape
Vomiting	132 (45%)	288 (61%)	OR 1.90 (1.41, 2.55)	<.001***	<.001***	OR 1.80 (1.33, 2.43)	<.001***	.001**
Laxatives	102 (35%)	201 (43%)	OR 1.38 (1.02, 1.87)	.04*	0.09	OR 1.29 (0.95, 1.76)	0.1	0.21
Diuretics	70 (24%)	139 (30%)	OR 1.32 (0.95, 1.85)	0.1	0.17	OR 1.26 (0.90, 1.76)	0.18	0.26
Diet pills	153 (53%)	274 (58%)	OR 1.25 (0.93, 1.68)	0.13	0.2	OR 1.24 (0.92, 1.67)	0.15	0.23
Exercising excessively	212 (73%)	376 (80%)	OR 1.47 (1.05, 2.08)	.03*	0.08	OR 1.36 (0.96, 1.93)	0.08	0.19
Fasting	232 (80%)	378 (80%)	OR 1.03 (0.72, 1.49)	0.86	0.89	OR 0.99 (0.69, 1.43)	0.97	0.97
Overall (any of the above)	267 (92%)	449 (95%)	OR 1.83 (1.01, 3.34)	.04*	0.1	OR 1.70 (0.93, 3.10)	0.08	0.19
Prevalence of behaviors to compensate for binge eating or overeating
Vomiting	105 (36%)	265 (56%)	OR 2.28 (1.69, 3.08)	<.001***	<.001***	OR 2.18 (1.61, 2.96)	<.001***	<.001***
Laxatives	82 (28%)	186 (39%)	OR 1.66 (1.21, 2.28)	.002**	.01**	OR 1.58 (1.15, 2.17)	.005**	.03*
Diuretics	45 (15%)	91 (19%)	OR 1.31 (0.88, 1.94)	0.18	0.25	OR 1.22 (0.82, 1.82)	0.32	0.4
Diet pills	115 (40%)	212 (45%)	OR 1.25 (0.93, 1.69)	0.14	0.2	OR 1.23 (0.91, 1.66)	0.17	0.26
Exercising excessively	182 (63%)	309 (66%)	OR 1.14 (0.84, 1.55)	0.39	0.46	OR 1.10 (0.81, 1.49)	0.56	0.64
Fasting	212 (73%)	330 (70%)	OR 0.87 (0.63, 1.21)	0.41	0.46	OR 0.85 (0.61, 1.18)	0.34	0.41
Overall (any of the above)	255 (88%)	428 (91%)	OR 1.41 (0.88, 2.25)	0.16	0.22	OR 1.33 (0.83, 2.14)	0.23	0.32
Symptom duration
Binge eating
Less than 1 month	d	d	OOR 1.78 (1.29, 2.45)	<.001***	.005**	OOR 1.78 (1.29, 2.46)	<.001***	.004**
1 to 2 months	d	d
3 to 5 months	38 (14%)	39 (8%)
6 to 12 months	49 (18%)	62 (13%)
More than 1 year	175 (64%)	350 (76%)
Vomiting
Never	159 (57%)	183 (40%)	OOR 1.39 (1.01, 1.92)	.04*	0.1	OOR 1.37 (0.99, 1.89)	0.06	0.17
Less than 1 month	45 (16%)	56 (12%)
1 to 2 months	21 (7%)	27 (6%)
3 to 5 months	14 (5%)	25 (5%)
6 to 12 months	16 (6%)	37 (8%)
More than 1 year	26 (9%)	129 (28%)
Laxatives
Never	189 (67%)	270 (59%)	OOR 1.32 (0.95, 1.84)	0.1	0.17	OOR 1.26 (0.90, 1.76)	0.18	0.26
Less than 1 month	35 (12%)	50 (11%)
1 to 2 months	22 (8%)	32 (7%)
3 to 5 months	12 (4%)	33 (7%)
6 to 12 months	7 (2%)	21 (5%)
More than 1 year	18 (6%)	48 (11%)
Diuretics
Never	221 (79%)	332 (72%)	OOR 1.39 (0.95, 2.02)	0.09	0.16	OOR 1.33 (0.91, 1.94)	0.14	0.23
Less than 1 month	21 (8%)	44 (10%)
1 to 2 months	13 (5%)	25 (5%)
3 to 5 months	10 (4%)	17 (4%)
6 to 12 months	5 (2%)	16 (3%)
More than 1 year	8 (3%)	24 (5%)
Diet pills
Never	138 (48%)	197 (43%)	OOR 1.28 (0.95, 1.74)	0.1	0.17	OOR 1.28 (0.94, 1.73)	0.12	0.22
Less than 1 month	34 (12%)	47 (10%)
1 to 2 months	30 (10%)	56 (12%)
3 to 5 months	17 (6%)	48 (10%)
6 to 12 months	28 (10%)	45 (10%)
More than 1 year	39 (14%)	68 (15%)
Exercising excessively
Never	79 (29%)	95 (22%)	OOR 1.41 (0.99, 2.02)	0.06	0.12	OOR 1.33 (0.92, 1.91)	0.13	0.23
Less than 1 month	16 (6%)	21 (5%)
1 to 2 months	18 (7%)	18 (4%)
3 to 5 months	21 (8%)	31 (7%)
6 to 12 months	30 (11%)	63 (15%)
More than 1 year	107 (39%)	199 (47%)
Fasting
Never	59 (21%)	93 (21%)	OOR 1.25 (0.90, 1.74)	0.18	0.25	OOR 1.21 (0.87, 1.68)	0.25	0.32
Less than 1 month	60 (22%)	69 (15%)
1 to 2 months	26 (9%)	40 (9%)
3 to 5 months	18 (7%)	29 (6%)
6 to 12 months	24 (9%)	58 (13%)
More than 1 year	88 (32%)	157 (35%)
Symptom frequency
Binge eating
Less than once per week	8 (3%)	10 (2%)	OOR 1.38 (1.04, 1.85)	.03*	0.08	OOR 1.38 (1.04, 1.85)	.03*	0.1
At least once a week	8 (3%)	19 (4%)
At least twice a week	138 (49%)	179 (39%)
Every day or nearly every day	129 (46%)	254 (55%)
Vomiting
Never	159 (56%)	183 (39%)	OOR 2.26 (1.70, 2.99)	<.001***	<.001***	OOR 2.10 (1.58, 2.80)	<.001***	<.001***
Less than once per week	74 (26%)	108 (23%)
At least once a week	18 (6%)	39 (8%)
At least twice a week	14 (5%)	44 (9%)
Every day or nearly every day	18 (6%)	90 (19%)
Laxatives
Never	189 (67%)	270 (59%)	OOR 1.38 (1.02, 1.86)	.04*	0.09	OOR 1.28 (0.94, 1.74)	0.11	0.22
Less than once per week	46 (16%)	88 (19%)
At least once a week	23 (8%)	37 (8%)
At least twice a week	13 (5%)	26 (6%)
Every day or nearly every day	12 (4%)	33 (7%)
Diuretics
Never	221 (79%)	332 (72%)	OOR 1.39 (0.98, 1.87)	0.06	0.13	OOR 1.32 (0.93, 1.88)	0.12	0.22
Less than once per week	29 (10%)	62 (14%)
At least once a week	12 (4%)	20 (4%)
At least twice a week	7 (2%)	18 (4%)
Every day or nearly every day	12 (4%)	26 (6%)
Diet pills
Never	138 (49%)	197 (43%)	OOR 1.21 (0.91, 1.59)	0.19	0.25	OOR 1.21 (0.91, 1.59)	0.19	0.26
Less than once per week	18 (6%)	43 (9%)
At least once a week	11 (4%)	26 (6%)
At least twice a week	16 (6%)	20 (4%)
Every day or nearly every day	98 (35%)	175 (38%)
Exercising excessively
Never	79 (28%)	95 (21%)	OOR 1.49 (1.11, 1.98)	.007**	.03*	OOR 1.39 (1.04, 1.86)	0.03*	0.1
Less than once per week	d	7 (2%)
At least once a week	d	10 (3%)
At least twice a week	43 (15%)	64 (14%)
Every day or nearly every day	140 (50%)	266 (60%)
Fasting
Never	59 (22%)	93 (21%)	OOR 1.03 (0.79, 1.34)	0.85	0.89	OOR 1.49 (1.11, 1.98)	0.96	0.97
Less than once per week	45 (16%)	74 (16%)
At least once a week	51 (19%)	74 (16%)
At least twice a week	54 (20%)	114 (25%)
Every day or nearly every day	65 (24%)	96 (21%)
BMI history
Lowest adult BMI kg/m2	23.82 (5.31)	23.30 (6.04)	Cohen’s d 0.09 (-0.06, 0.24)	0.22	0.29	Cohen's d -0.01 (-0.15, 0.14)	0.92	0.95
Highest adult BMI kg/m2	34.25 (8.41)	36.47 (10.66)	Cohen’s d -0.22 (-0.37, -0.08)	.003**	.02*	Cohen's d -0.30 (-0.45, -0.16)	<.001***	<.001***
Note. Cohen’s d effect size is presented to summarize group differences and was calculated with raw means and standard deviations in unadjusted models and least squares means and standard errors in adjusted models. ASRS-6 = Adult ADHD Self-Report Scale v1.1 Screener; DGBIs = disorders of gut-brain interaction; EDE-Q = Eating Disorder Examination-Questionnaire; FDR = false discovery rate. GAD = ge…

## Sheet: S2
Table S2. Comparison of research participants with BN/BED by highest level of care received: Sensitivity analysis adjusting for history of anorexia nervosa
Variable	Inpatient/ residential (n = 86)	Outpatient or medication (n = 385)	Untreated (n = 291)	Primary analysis			Sensitivity analysis adjusting for history of anorexia nervosa
				p	FDR p	Difference between groups	p	FDR p	Difference between groups
Sociodemographics
Biological sex
Female	95%a	92%a	228 (78%)	<.001***	<.001***	untreated > inpatient & outpatient	<.001***	<.001***	untreated > inpatient & outpatient
Male	5%a	8%a	63 (22%)
Age, y	28.45 (7.32)	30.04 (7.22)	29.13 (7.43)	0.1	0.16	-	0.19	0.34	-
Race
White	80 (93%)	338 (89%)	232 (83%)	.002**	.009**	untreated > inpatient & outpatient	.002**	.01*	untreated > inpatient & outpatient
Racial minorities	6 (7%)	42 (11%)	49 (17%)
Ethnicity
Non-Hispanic	b	b	256 (88%)	0.12	0.18	-	0.2	0.34	-
Hispanic	b	b	35 (12%)
Current clinical features
Mental health
EDE-Q restraint	3.24 (1.38)	2.95 (1.54)	3.01 (1.56)	0.29	0.35	-	0.6	0.67	-
EDE-Q eating concern	3.96 (1.11)	3.85 (1.18)	3.71 (1.16)	0.14	0.2	-	0.2	0.34	-
EDE-Q shape concern	4.81 (0.87)	4.86 (0.96)	4.78 (1.08)	0.65	0.68	-	0.7	0.75	-
EDE-Q weight concern	4.69 (0.95)	4.66 (0.94)	4.41 (1.14)	.004**	.01*	inpatient & outpatient > untreated	.005**	.02*	inpatient & outpatient > untreated
EDE-Q global	4.18 (0.82)	4.08 (0.88)	3.98 (0.96)	0.15	0.21	-	0.28	0.38	-
EDE-Q binge eating	15.20 (11.44)	14.86 (10.23)	14.22 (8.07)	0.53	0.57	-	0.46	0.52	-
EDE-Q fasting	1.55 (1.66)	1.36 (1.70)	1.48 (1.70)	0.3	0.36	-	0.36	0.44	-
EDE-Q self-induced vomitingc	0 (2, 14)	0 (0, 1)	0 (0, 0)	<.001***	<.001***	inpatient > outpatient & untreated	<.001***	<.001***	inpatient > outpatient & untreated
				<.001***	.003**	outpatient > untreated	.005**	.02*	outpatient > untreated
EDE-Q laxativesc	0 (0, 0)	0 (0, 0)	0 (0, 0)	0.19	0.26	-	0.27	0.38	-
				0.85	0.87		0.83	0.86
EDE-Q driven exercisec	0 (0, 10)	0 (0, 5)	0 (0, 8)	.005**	.01*	inpatient > outpatient & untreated	.03*	0.1	-
				0.32	0.37		0.32	0.4
PHQ-9 score	13.60 (5.42)	12.29 (4.97)	11.58 (5.38)	.007**	.02*	inpatient > untreated	.02*	0.06	-
GAD-7 score	11.45 (4.92)	9.92 (5.25)	9.37 (5.57)	.008**	.02*	inpatient > outpatient & untreated	0.06	0.16	-
ASRS-6 score	11.45 (4.92)	9.92 (5.25)	9.37 (5.57)	.001**	.006**	inpatient & outpatient > untreated	.007**	.03*	inpatient & outpatient > untreated
Screening-detected MDD (PHQ-9)	66 (77%)	130 (34%)	169 (58%)	.004**	.01*	inpatient & outpatient > untreated	.007**	.03*	inpatient & outpatient > untreated
Screening-detected GAD (GAD-7)	51 (61%)	192 (52%)	123 (46%)	.03*	0.08	-	0.14	0.27	-
Screening-detected ADHD (ASRS-6)	52 (63%)	196 (53%)	126 (47%)	.03*	0.08	-	0.1	0.23	-
DGBIs
IBS	34 (41%)	130 (35%)	76 (28%)	0.05	0.1	-	0.08	0.21	-
Functional bloating	22 (27%)	102 (28%)	74 (28%)	0.98	0.98	-	0.89	0.89	-
Functional constipation	5 (6%)	15 (4%)	21 (8%)	0.14	0.2	-	0.14	0.27	-
Functional diarrhoea	b	b	2 (1%)	0.43	0.48	-	0.43	0.5	-
Unspecified functional bowel disorder	68 (82%)	268 (74%)	185 (69%)	0.07	0.12	-	.02*	0.06	-
Any diagnosis above	76 (92%)	313 (85%)	225 (84%)	0.21	0.28	-	0.23	0.36	-
BMI kg/m2	31.19 (11.16)	33.76 (10.06)	31.66 (8.29)	.006*	.02*	outpatient > inpatient & untreated	.004**	.02*	outpatient > untreated
Lifetime clinical history
Eating disorder behavior
Age at onset of binge eating	16.23 (6.23)	17.42 (6.49)	18.88 (7.08)	.003**	.01*	inpatient & outpatient < untreated	.002**	.01*	inpatient < untreated
Age at onset of eating disorder behavior	13.49 (3.85)	15.22 (5.30)	17.06 (6.17)	<.001***	<.001***	inpatient < outpatient < untreated	<.001***	<.001***	inpatient & outpatient < untreated
Prevalence of behaviors to control weight or shape
Vomiting	69 (80%)	219 (57%)	132 (45%)	<.001***	<.001***	inpatient > outpatient > untreated	<.001***	<.001***	inpatient > outpatient > untreated
Laxatives	45 (52%)	156 (41%)	102 (35%)	.02*	.04*	inpatient > untreated	0.14	0.27	-
Diuretics	31 (36%)	108 (28%)	70 (24%)	0.09	0.15	-	0.27	0.38	-
Diet pills	48 (56%)	226 (59%)	153 (53%)	0.28	0.35	-	0.31	0.4	-
Exercising excessively	76 (88%)	300 (78%)	212 (73%)	.01*	.03*	inpatient > outpatient & untreated	0.12	0.26	-
Fasting	73 (85%)	305 (79%)	232 (80%)	0.49	0.53	-	0.79	0.83	-
Overall (any of the above)	85 (99%)	364 (95%)	267 (92%)	0.07	0.13	-	0.14	0.27	-
Prevalence of behaviors to compensate for binge eating or overeating
Vomiting	69 (80%)	196 (51%)	105 (36%)	<.001***	<.001***	inpatient > outpatient > untreated	<.001***	<.001***	inpatient > outpatient > untreated
Laxatives	40 (47%)	146 (38%)	82 (28%)	.002**	.01*	inpatient & outpatient > untreated	.01*	0.05	-
Diuretics	23 (27%)	68 (18%)	45 (15%)	0.06	0.11	-	0.31	0.4	-
Diet pills	39 (45%)	173 (45%)	115 (40%)	0.33	0.37	-	0.39	0.46	-
Exercising excessively	64 (74%)	245 (64%)	182 (63%)	0.12	0.18	-	0.37	0.44	-
Fasting	67 (78%)	263 (68%)	212 (73%)	0.15	0.21	-	0.22	0.36	-
Overall (any of the above)	84 (98%)	344 (89%)	255 (88%)	0.05	0.1	-	0.1	0.23	-
Symptom duration
Binge eating
Less than 1 month	b	b	b	<.001***	.002**	inpatient > outpatient > untreated	<.001***	.002**	inpatient > outpatient > untreated
1 to 2 months	b	b	b
3 to 5 months	5 (5%)	34 (9%)	38 (14%)
6 to 12 months	7 (8%)	55 (15%)	49 (18%)
More than 1 year	74 (86%)	276 (74%)	175 (64%)
Vomiting
Never	17 (20%)	166 (44%)	159 (57%)	.02*	0.06	-	0.05	0.15	-
Less than 1 month	b	b	45 (16%)
1 to 2 months	b	b	21 (7%)
3 to 5 months	b	b	14 (5%)
6 to 12 months	8 (10%)	29 (8%)	16 (6%)
More than 1 year	47 (56%)	82 (22%)	26 (9%)
Laxatives
Never	41 (48%)	229 (62%)	189 (67%)	0.09	0.15	-	0.23	0.36	-
Less than 1 month	7 (8%)	43 (12%)	35 (12%)
1 to 2 months	6 (7%)	26 (7%)	22 (8%)
3 to 5 months	7 (6%)	26 (7%)	12 (4%)
6 to 12 months	6 (7%)	15 (4%)	7 (2%)
More than 1 year	18 (21%)	30 (8%)	18 (6%)
Diuretics
Never	55 (65%)	277 (74%)	221 (80%)	0.09	0.16	-	0.23	0.36	-
Less than 1 month	9 (11%)	35 (9%)	21 (8%)
1 to 2 months	b	b	13 (5%)
3 to 5 months	b	b	10 (4%)
6 to 12 months	5 (6%)	11 (3%)	5 (2%)
More than 1 year	8 (9%)	16 (4%)	8 (3%)
Diet pills
Never	38 (45%)	159 (42%)	138 (48%)	0.27	0.35	-	0.29	0.39	-
Less than 1 month	6 (7%)	41 (11%)	34 (12%)
1 to 2 months	8 (9%)	48 (13%)	30 (10%)
3 to 5 months	11 (13%)	37 (10%)	17 (6%)
6 to 12 months	9 (11%)	36 (10%)	28 (10%)
More than 1 year	13 (15%)	55 (15%)	39 (14%)
Exercising excessively
Never	10 (12%)	85 (24%)	79 (29%)	.04*	0.1	-	0.26	0.38	-
Less than 1 month	b	b	16 (6%)
1 to 2 months	b	b	18 (7%)
3 to 5 months	9 (11%)	22 (6%)	21 (8%)
6 to 12 months	9 (11%)	54 (16%)	30 (11%)
More than 1 year	47 (59%)	152 (44%)	107 (39%)
Fasting
Never	13 (16%)	80 (22%)	59 (21%)	0.28	0.35	-	0.63	0.68	-
Less than 1 month	5 (6%)	64 (18%)	60 (22%)
1 to 2 months	b	b	26 (9%)
3 to 5 months	b	b	18 (7%)
6 to 12 months	11 (14%)	47 (13%)	24 (9%)
More than 1 year	45 (56%)	112 (31%)	88 (32%)
Symptom frequency
Binge eating
Less than once per week	b	b	8 (3%)	.001**	.006**	inpatient > outpatient > untreated	.001**	.007**	inpatient > outpatient & untreated
At least once a week	b	b	8 (3%)
At least twice a week	b	b	138 (49%)
Every day or nearly every day	59 (69%)	195 (52%)	129 (46%)
Vomiting
Never	17 (20%)	166 (44%)	159 (56%)	<.001***	<.001***	inpatient > outpatient > untreated	<.001***	<.001***	inpatient > outpatient > untreated
Less than once per week	14 (16%)	94 (25%)	74 (26%)
At least once a week	9 (10%)	30 (8%)	18 (6%)
At least twice a week	16 (19%)	28 (7%)	14 (5%)
Every day or nearly every day	30 (35%)	60 (16%)	18 (6%)
Laxatives
Never	41 (50%)	229 (62%)	189 (67%)	.008**	.02*	inpatient > outpatient & untreated	0.1	0.23	-
Less than once per week	15 (18%)	73 (20%)	46 (16%)
At least once a week	12 (15%)	25 (7%)	23 (8%)
At least twice a week	5 (6%)	21 (6%)	13 (5%)
Every day or nearly every day	9 (11%)	24 (6%)	12 (4%)
Diuretics
Never	55 (65%)	277 (74%)	221 (79%)	.03*	0.06	-	0.12	0.26	-
Less than once per week	13 (15%)	49 (13%)	29 (10%)
At least once a week	b	b	12 (4%)
At least twice a week	b	b	7 (2%)
Every day or nearly every day	6 (7%)	20 (5%)	12 (4%)
Diet pills
Never	38 (46%)	159 (42%)	138 (49%)	0.32	0.37	-	0.35	0.43	-
Less than once per week	9 (11%)	34 (9%)	18 (6%)
At least once a week	b	b	11 (4%)
At least twice a week	b	b	16 (6%)
Every day or nearly every day	29 (35%)	146 (39%)	98 (35%)
Exercising excessively
Never	b	b	79 (28%)	.001***	.006**	inpatient > outpatient & untreated	.03*	0.09	-
Less than once per week	b	b	b
At least once a week	b	b	b
At least twice a week	11 (13%)	53 (15%)	43 (15%)
Every day or nearly every day	60 (72%)	206 (57%)	140 (50%)
Fasting
Never	13 (16%)	80 (22%)	59 (22%)	0.65	0.68	-	0.88	0.89	-
Less than once per week	11 (13%)	63 (17%)	45 (16%)
At least once a week	18 (22%)	56 (15%)	51 (19%)
At least twice a week	24 (29%)	90 (24%)	54 (20%)
Every day or nearly every day	17 (20%)	79 (21%)	65 (24%)
BMI history
Lowest adult BMI kg/m2	20.76 (6.08)	23.86 (5.89)	23.82 (5.31)	<.001***	<.001***	inpatient < outpatient & untreated	0.24	0.37	-
Highest adult BMI kg/m2	34.74 (11.34)	36.85 (10.48)	34.25 (8.41)	.002**	.01*	outpatient > untreated	<.001***	.002**	inpatient & outpatient > untreated
Note. The descriptive summary statistics are available in Table 2. ASRS-6 = Adult ADHD Self-Report Scale v1.1 Screener; DGBIs = disorders of gut-brain interaction; EDE-Q = Eating Disorder Examination-Questionnaire; FDR = false discovery rate. GAD = generalized anxiety disorder; GAD-7 = Generalized Anxiety Disorder-7; IRR = incidence rate ratio; LSMD = least squares mean difference; MDD = major de…
